# Supplementary material for: Prevalence and Associated Factors of Frailty in Patients with Chronic Heart Failure: A Systematic Review and Meta-Analysis
Source: Rev Cardiovasc Med. 2025 Mar 24;26(3):26854. doi: 10.31083/RCM26854 (PMC11951493; doi:10.31083/RCM26854)
Supplement: Supplementary file 1 [file 2153-8174-26-3-26854-s1.zip]

Archive with 3 entries (3 files):
- Additional file 2  PROSPERO systematic reviews register.pdf
- Additional file 3 Supplementary material.docx
- Additional file 1 PRISMA_2020_checklist.docx
